# Supplementary material for: A Systematic Review of Reporting Tools Applicable to Sexual and Reproductive Health Programmes: Step 1 in Developing Programme Reporting Standards
Source: PLoS One. 2015 Sep 29;10(9):e0138647. doi: 10.1371/journal.pone.0138647 (PMC4852887; doi:10.1371/journal.pone.0138647)
Supplement: S2 Table — (XLSX) [file pone.0138647.s002.xlsx]

## Sheet: List of included tools
AK/ÖT	Date	Tool/guidance name	Verion/addition	Article author	Article name	Year of publ	Article objective
AK	2014-12-08	CHEERS	Elaboration	Husereau	Consolidated Health Economic Evaluation Reporting Standards (CHEERS)--explanation and elaboration: a report of the ISPOR Health Economic Evaluation Publication Guidelines Good Reporting Practices Task Force	2013	Explanation & elaboration of CHEERS
AK	2014-12-08	CHEERS	Original	Husereau	Consolidated Health Economic Evaluation Reporting Standards (CHEERS) statement	2013	Consolidated Health Economic Evaluation Reporting Standards (CHEERS) statement
AK	2014-12-01	CLEAR NPT	Original	Boutron	A checklist to evaluate a report of a nonpharmacological trial (CLEAR NPT) was developed using consensus. Journal of Clin Epi.	2005	Extension of CONSORT for non-pharma trials
AK	2014-12-01	Complexity checklist	Original	Wells	Intervention description is not enough: evidence from an in-depth multiple case study on the untold role and impact of context in randomised controlled trials of seven complex interventions	2012	Not a real reporting checkist, but suggest items that should be considered for describing complex interventions
AK	2014-12-05	CONSORT	Revised 2001	Altman	The revised CONSORT statement for reporting randomized trials: explanation and elaboration	2011	Revised CONSORT 2001, explanation and elaboration
AK	2014-12-11	CONSORT	Original	Begg	Improving the quality of reporting of randomized controlled trials. The CONSORT statement	1996	Original CONSORT statement
AK	2014-12-05	CONSORT	Revised 2001	Moher	The CONSORT statement: revised recommendations for improving the quality of reports of parallel-group randomized trials.	2001	Revised CONSORT 2001
AK	2014-12-05	CONSORT	History	Altman	Improving the reporting of randomised trials: The CONSORT Statement and beyond	2012	History of CONSORT, extensions and beyond. Good background on reporting and value of CONSORT
AK	2014-12-05	CONSORT	Extension for non-phamaceutical trials	Boutron	Methods and processes of the CONSORT group: Example of an extension for trials assessing nonpharmacologic treatments	2008	CONSORT extension for non-pharmaceutical treatment trials
AK	2014-12-05	CONSORT	Behavioral medicine	Davidson	Evidence-based behavioral medicine: what is it and how do we achieve it?	2003	CONSORT as applied to behavioral medicine interventions and quality assessment
AK	2014-12-08	CONSORT	Flowchart revised	Egger	Value of flow diagrams in reports of randomized controlled trials	2001	CONSORT revised flowchart (proposition)
AK	2014-12-08	CONSORT	Parallell group trials	Moher	CONSORT 2010 Explanation and Elaboration: Updated guidelines for reporting parallel group randomised trials	2010	CONSORT explanation/elaboration for parallel group randomised trials
AK	2014-12-09	CONSORT	Parallell group trials, update	Schultz	CONSORT 2010 Statement: Updated guidelines for reporting parallel group randomised trials	2010	CONSORT - update for reporting on parallel group randomised trials
AK	2014-12-09	CONSORT	Pragmatic trials	Zwarenstein	Improving the reporting of pragmatic trials: an extension of the CONSORT statement	2008	Reporting on pragmatic trials, extension of the CONSORT
AK	2014-12-08	CONSORT-e/mhealth	E/m health	Eysenbach	CONSORT-EHEALTH: Improving and standardizing evaluation reports of web-based and mobile health interventions	2011	CONSORT adapted for e/m-health
AK	2014-12-05	CONSORT-ehealth	E-health	Baker	Relevance of CONSORT reporting criteria for research on eHealth interventions	2010	CONSORT adapted for e-healt interventions
AK	2014-12-08	CONSORT-SPI	SPI, systematic review	Grant	Reporting Quality of Social and Psychological Intervention Trials: A Systematic Review of Reporting Guidelines and Trial Publications	2013	Systematic review from which CONSORT-SPI was developed
AK	2014-12-08	CONSORT-SPI	General	Mayo-Wilson	Reporting implementation in randomized trials: proposed additions to the consolidated standards of reporting trials statement	2007	Need to expand CONSORT with intervention description
AK	2014-12-08	CONSORT-SPI	General	Mayo-Wilson	Developing a reporting guideline for social and psychological intervention trials	2013	Comment on the development of CONSORT-SPI
AK	2014-12-08	CONSORT-SPI	SPI, protocol	Montgomery	Protocol for CONSORT-SPI: An extension for social and psychological interventions	2013	Protocol for CONSORT-SPI
AK	2014-12-05	CONSORT/TREND	Public health key elements	Armstrong	Improving the reporting of public health intervention research: Advancing TREND and CONSORT	2008	Identify key elements to report on beyond CONSORT/TREND, for public health interventions
AK	2014-12-09	COREQ	Original	Tong	Consolidated criteria for reporting qualitative research (COREQ): A 32-item checklist for interviews and focus groups	2007	COREQ, reporting on qualitatiev interviews and FGD)
AK	2014-12-08	CReDECI	Original	Möhler	Proposed criteria for reporting the development and evaluation of complex interventions in healthcare (CReDECI ): Guideline development	2011	CReDECI: reporting the development and evaluation of complex interventions in healthcare
AK	2014-12-08	CReDECI	Testing of tool	Möhler	Quality of reporting of complex healthcare interventions and applicability of the CReDECI list - a survey of publications indexed in PubMed	2013	Testing CReDECI for quality of reporting
AK	2014-12-09	ENTREQ	Original	Tong	Enhancing transparency in reporting the synthesis of qualitative research: ENTREQ	2012	Systematic review reporting of qualitative studies
AK	2014-12-09	GREET	Systematic review	Phillips	A systematic review of how studies describe educational interventions for evidence-based practice: Stage 1 of the development of a reporting guideline	2014	Systematic review guiding GREET development
AK	2014-12-09	GREET	Protocol	Phillips	Protocol for development of the guideline for reporting evidence based practice educational interventions and teaching (GREET) statement	2013	Protocol for the develoment of the Guideline for Reporting EBP Educational interventions and Teaching (GREET) statment
AK	2014-12-09	GRIPP checklist	Original	Staniszewska	The GRIPP checklist: strengthening the quality of patient and public involvement reporting in research	2011	GRIPP checklist, Guidance for Reporting Involvement of Patients and Public)
AK	2014-12-16	Implementation Research in Health	Original	Peters	Implementation research in health: a practical guide.	2013	Guide for implementation research and issues to consider
AK	2014-12-09	ISPOR RCT-CEA	Original	Ramsey	Good Research Practices for Cost-Effectiveness Analysis Alongside Clinical Trials: The ISPOR RCT-CEA Task Force Report	2005	Reporting tool for cost-effectiveness studies as part of RCTs
AK	2014-12-05	Other checklist	Survey research guidelines	Bennett	Reporting guidelines for survey research: an analysis of published guidance and reporting practices	2011	Checklist for reporting of survey research
AK	2014-12-05	Other checklist	Nursing intervention reporting	Conn	Protecting the power of interventions through proper reporting	2011	Checklist developed to guide nursing intervention research reporting
AK	2014-12-08	Other checklist	Colorado public health	Fernald	A standardized reporting system for assessment of diverse public health programs	2012	Colorado standardized public health program reporting
AK	2014-12-08	Other checklist	HIV intervention research reporting	Flores	QUALITY OF STUDY METHODS IN INDIVIDUAL- AND GROUP-LEVEL HIV INTERVENTION RESEARCH: CRITICAL REPORTING ELEMENTS	2004	Checklist for reporting on research in HIV prevention programs
AK	2014-12-08	Other checklist	Tailored intervention PRS	Harrington	Reporting standards for studies of tailored interventions	2011	Reporting standards for studies of tailored interventions (health education)
AK	2014-12-08	Other checklist	Journal guideline	Matsumoto	A guide to reporting studies in rural and remote health	2012	Rural & remote health
AK	2014-12-08	Other checklist	Oxford Implementation Index	Montgomery	The Oxford Implementation Index: a new tool for incorporating implementation data into systematic reviews and meta-analyses	2013	Oxford implementation index fo incorporating data on implementation in systematic reviews
AK	2014-12-09	Other checklist	Internet intervention reporting guidelines	Proudfoot	Establishing guidelines for executing and reporting internet intervention research	2011	Tool for reporting on Internet Intervention Research
AK	2014-12-09	Other checklist	Implementation reporting	Roen	Extending systematic reviews to include evidence on implementation: methodological work on a review of community-based initiatives to prevent injuries	2006	Tool for reporting on implementation in systematic reviews (for injury prevention)
AK	2014-12-09	Other checklist	Observational checklist	Tooth	Quality of reporting of observational longitudinal research	2005	Checklist for reporting on observational studies, quality assessent of studies and the extent to which they report on key elements included in the checklist
AK	2014-12-09	Other checklist	Non-randomized studies	Wells	Checklists of methodological issues for review authors to consider when including non-randomized studies in systematic reviews	2013	Checklist for reviewers in reporting on non-randomized studies
AK	2014-12-09	PEMS	HIV intervention reporting	Thomas	The Program Evaluation and Monitoring System: A Key Source of Data for Monitoring Evidence-Based HIV Prevention Program Processes and Outcomes	2006	PEMS reporting for Monitoring Evidence–Based HIV Prevention Program Processes and Outcomes
AK	2014-12-01	PRISMA	Equity extension	Burford	Testing the PRISMA-Equity 2012 Reporting Guideline: The Perspectives of Systematic Review Authors	2013	PRISMA equity extension
AK	2014-12-01	PRISMA	Expanation	Liberati	The PRISMA statement for reporting systematic reviews and meta-analyses of studies that evaluate health care interventions: explanation and elaboration	2009	PRISMA explanation & elaboration
AK	2014-12-01	PRISMA	Equity extension	Welch	PRISMA-Equity 2012 Extension: Reporting Guidelines for Systematic Reviews with a Focus on Health Equity	2012	PRISMA-Equity 2012 Extension, reporting guidelines for equity focused systematic reviews
AK	2014-12-01	PRISMA	Equity extension	Welch	Does consideration and assessment of effects on health equity affect the conclusions of systematic reviews? A methodology study	2012	PRISMA Equity stamement, test of the applicability
AK	2014-12-01	PRISMA	Equity extension	Welch	Health equity: evidence synthesis and knowledge translation methods	2013	PRISMA Equity stamement overview
AK	2014-12-09	PROGRESS	Equity reporting	O'Neil	Applying an equity lens to interventions: using PROGRESS ensures consideration of socially stratifying factors to illuminate inequities in health	2014	PROGRESS, tool for applying equity "lens" to interventions and reporting
AK	2014-12-12	PROGRESS-Plus	Equity reporting	Kavanagh	Reflections in developing and using. PROGRESS-Plus. Equity Update 1–3.	2008	Extension of PROGRESS with "PLUS"
AK	2014-12-01	QUADRAS	Original	Mann	Assessing the quality of diagnostic studies using psychometric instruments: Applying QUADAS.	2009	Assessing quality of diagnotics accuracy studies. Similar to STARD.
AK	2014-12-08	REQ-HI	Original	Niazkhani	Reporting qualitative research in health informatics: REQ-HI recommendations	2011	REQ-HI qualitative research reporting in health informatics
AK	2014-12-05	SAFE	Original	Bird	Evaluating the feasibility of complex interventions in mental health services: Standardised measure and reporting guidelines	2014	Reporting guidelines for mental health complex interventions
AK	2014-12-09	SCRIBE	Original	Tate	Developing reporting guidelines for single-case experimental designs: The SCRIBE project	2012	SCRIBE, extension of designs (SCED) used in the behavioural sciencessingle-case experimental
AK	2014-12-05	SQUIRE	Revised	Davidoff	Publication guidelines for quality improvement in health care: evolution of the SQUIRE project	2014	SQUIRE guidelines for improvement interventions
AK	2014-12-09	SQUIRE	Original	Ogrinc	The SQUIRE (Standards for QUality Improvement Reporting Excellence) guidelines for quality improvement reporting: explanation and elaboration	2008	Standards for Quality Improvement Reporting Excellence (SQUIRE)
AK	2014-12-09	SQUIRE	Utilization	Stein Farchaus	Quality improvement research: Utilization of the SQUIRE Guidelines	2010	Utilization of the SQUIRE guidelines for quality reporting
AK	2014-12-01	STARD	Elaboration/Explanation	Bossuyt	The STARD statement for reporting studies of diagnostic accuracy: explanation and elaboration	2003	Elaboration and explanation of STARD
AK	2014-12-01	STARD	Original	Bossuyt	Towards complete and accurate reporting of studies of diagnostic accuracy: The STARD Initiative	2003	Reporting guidelines for studies on diagnostic accuracy
AK	2014-12-01	STARD	Applicability	Simel	The STARD statement for reporting diagnostic accuracy studies: application to the history and physical examination	2008	Review of STARD - application to the history and physical examination
AK	2014-12-01	STARD	Reproducibility	Smidt	Reproducibility of the STARD checklist: an instrument to assess the quality of reporting of diagnostic accuracy studies	2006	Reproducibility of the STARD checklist for clinical accuracy
AK	2014-12-09	STARE-HI	Background	Rigsby	Linking informaticians and end users - Using the STARE-HI evaluation reporting framework as a unifying design approach	2009	Reporting of health informatics projects
AK	2014-12-09	STARE-HI	Original	Talmon	STARE-HI--Statement on reporting of evaluation studies in Health Informatics	2009	Statment on reporting of evaluation studies in health ifnormatics, introduction of STARE-HI
AK	2014-12-01	STREGA	Original	Little	Strengthening the reporting of genetic association studies (STREGA): an extension of the strengthening the reporting of observational studies in epidemiology (STROBE) statement	2009	Extension of STROBE statement for genetic association studies
AK	2014-12-14	STRICTA	Elaboration/Explanation	McPherson	Improving the Reporting of Interventions in Clinical Trials of Acupuncture: The Updated and Revised STRICTA	2010
AK	2014-12-14	STRICTA	Original	McPherson	Standards for reporting interventions in controlled trials of acupuncture: The STRICTA recommendations.	2002	STandards for Reporting Interventions in Controlled Trails of Acupuncture
AK	2014-12-09	STROBE	Elaboration/Explanation	Vandenbroucke	Strengthening the Reporting of Observational Studies in Epidemiology (STROBE): explanation and elaboration	2007	Explanation & elaboration of STROBE
AK	2014-12-09	STROBE	Original	von Elm	The Strengthening the Reporting of Observational Studies in Epidemiology (STROBE) statement: guidelines for reporting observational studies	2007	STROBE - guidelines for reporting on observational studies
AK	2014-12-15	TICD checklist	Original	Flottorp	A checklist for identifying determinants of practice: a systematic review and synthesis of frameworks and taxonomies of factors that prevent or enable improvements in healthcare professional practice	2013	Checklist for identifying determinants of practice; appendix 9 (worksheet 5) focus on reporting of implementation factors
AK	2014-12-08	TIDier	Original	Hoffman	Better reporting of interventions: Template for intervention description and replication (TIDieR) checklist and guide	2014	Template for intervention description and replication (TIDier)
AK	2014-12-05	TREND	Original	De Jarlais	Improving the reporting quality of nonrandomized evaluations of behavioral and public health interventions: the TREND statement	2004	TREND, reporting of Evaluations with Nonrandomized Designs
AK	2014-12-05	WIDER	General	Abraham	Enhancing reporting of behavior change intervention evaluations	2014	Comment on usefulness of WIDER
AK	2014-12-05	WIDER	Testing	Albrecht	Development of a checklist to assess the quality of reporting of knowledge translation interventions using the Workgroup for Intervention Development and Evaluation Research (WIDER) recommendations	2013	Applying WIDER to systematic reviews
AK	2014-12-11	WIDER	Review	Michie	Specifying and reporting complex behaviour change interventions: the need for a scientific method	2009	About the need for reporting on complex behavior change interventions
AK	2014-12-11	WIDER	Original	WIDER consortium	Improving reporting of behavioural interventions: WIDER Consensus Statement	N/A	Original WIDER statement

## Sheet: Data extraction
S2 Table. Data extraction overview
Note: all cells expand
Reporting guideline/tool name	Reporting guidelines focus	Content area	Reference	Year of publication	Extension/update to related guideline	Nr of items in checklist	List of elements	Nr of items specific to implementation	Relevance +++ = hig ++ = moderate + = low
Complexity spectrum checklist	Interventions	Complex interventions	Wells et al. (2012). Intervention description is not enough: evidence from an in-depth multiple case study on the untold role and impact of context in randomised controlled trials of seven complex interventions. Trials	2012		14	Not a checklist for reporting, but a list of characteristics to consider for describing complex interventions: Nr components of intervention Dose/intensity Clarity re: components Degree of confidence in "active ingredident" Timing of intervention Nr of people involved in delivery Clarify of responsibility in delivery Nr of professional groups involved technical/professional skill involved Human i…	All	+++
Checklist for systematic reviews of non-randomized studies	Systematic reviews	Non-randomized designs	Wells et al. (2013). Checklists of methodological issues for review authors to consider when including non-randomized studies in systematic reviews. Research Synthesis Methods.	2013		N/A	Checklist of study design features for studies comparing intervention and control: Relevant comparison (between of within groups) How groups were formed Key steps fo the study (identification, assessment before and after, actions) Comparability varaibles between groups	None specific to intervention implementation	+
Checklist to Evaluate a Report of a Nonpharmacological Trial (CLEAR NPT)	Randomized controlled trials	Non-pharmacological treatments	Boutron et al. (2005). A checklist to evaluate a report of a nonpharmacological trial (CLEAR NPT) was developed using consensus. Journal of Clin Epi.	2009?		10	1. Was the generation of allocation sequences adequate? 2. Was the treatment allocation concealed? 3. Were details of the intervention administered to each group made available? 4. Were care providers’ experience or skillb in each arm appropriate? 5. Was participant (i.e., patients) adherence assessed quantitatively? 6. Were participants adequately blinded? 6.1. If participants were not adequatel…	3. Were details of the intervention administered to each group made available? 4. Were care providers’ experience or skillb in each arm appropriate?	+
CHEERS statement (Consolidated Health Economic Evaluation Reporting Standards (statement)	Evaluations	Health economics	Husereau et al. (2013). Consolidated Health Economic Evaluation Reporting Standards (CHEERS) statement. Value in Health Husereau et al. (2013). CHEERS - explanation and elaboration. Value in Health	2013		24	Title Abstract Background & objective Method Target population & subgroups Setting & location Study perspective Comparators Time horizon Discount rate Choice of health outcomes Measurement of effectiveness Measurement & valuation of preference based outcomes Estimating resources & costs Currency, price date, conversion Choice of model Assumptions Analytical methods Results Study parameters Increm…	None that directly specify implementation.	+
Consolidated criteria for reporting qualitative research (COREQ)	Qualitative studies	Interviews and focus groups	Tong et al. (2007). Consolidated criteria for reporting qualitative research (COREQ): A 32-item checklist for interviews and focus groups. International Journal for Quality in Health Care	2007		32	Research team and reflexivity Interviewer/facilitator, Credentials, Occupation, gender, Experience and training Relationship to participants established, Participant knowledge of the interviewer, Interviewer characteristics Study design Theory/method orientiation Sampling, Method of approach Sample size Non-participaition and reason Setting of data collection, Presence of non-participants Descrip…	No mentioning of interventions, but some items might apply to implementation, e.g. Relationship to participants, participant knowledge of interviewer, non-participation, presence of non-participants, duration	++
CONSORT statement	Randomized controlled trials	General	Begg et al. (1996). Improving the quality of reporting of randomized controlled trials. The CONSORT statement. JAMA. Ann Intern Med Lancet (original paper of CONSORT) Moher et al. (2001). The CONSORT statement: revised recommendations for improving the quality of reports of parallel-group randomized trials. JAMA Altman et al. (2001). The revised CONSORT statement for reporting randomized trials: …	1996, 2001, 2010	Updated in 2001 (general) Revised flowdiagram in 2001 (Egger) Updated in 2010, with focus on parallell group trials	25	Title & Abstract Introduction & bakcground Specific objectives & hypothesis Methods Trial design Participants Interventions Obejctives Outcomes (prel & secondary) Sample size Randomization Sequence generation Allocation concealment mechanism Randomization: implementation Blinding/masking Statistical methods Results Paricipants flow Recruitment Baseline data Numbers analyzed Outcomes and estimatio…	4 items Item 5:Interventions. "Encourage greater specificity by stating that descriptions of interventions should include sufficient details to allow replication" Item 3b: important changes to methods after trial commencement" Item 10: implementation of randomization Item 14b: New sub-item on "Why the trial ended or was stopped"	++
CONSORT statement - extension for non-pharmacological trials	Randomized controlled trials	Non-pharmacological treatments	Boutron et al. (2003). Methods and processes of the CONSORT group: Example of an extension for trials assessing nonpharmacologic treatments. Ann Int Med.	2003	Extension of CONSORT	22	Same as CONSORT 2001, but modified description for Title/abstract Participants Intervention Sample size Randomization Blinding Statistical methods Participant flow Baseline data Discussion: interpretation generalizability Added 1 item related to implementation of intervention	4 Precise details of both the experimental treatment and comparator - Description of intervention component and procedure for tailoring the interventions to individual participants - How the interventions were standardized - How adherence of care providers with the protocol was assessed or enhanced	++
CONSORT statment - extension for pragmatic trials	Randomized controlled trials	Pragmatic trials	Zwarebstein et al. (2008). Improving the reporting of pragmatic trials: an extension of the CONSORT statement. BMJ.	2008	Extension of CONSORT 2001 to "facilitaite the use of trials results in decisions about health care" (effectiveness)	22	Same as CONSORT 2001, but elaborated descriptions especially for pragmatic trials. Added better description in relation to implementation & generalizability see left.	2 Item 4 (intervention) elaborated: "Describe extra resources added to (or resources removed from) usual settings in order to implement. Indicate if efforts were made to standardise the intervention or if the intervention and its delivery were allowed to vary between participants, practitioners, or study sites" & " "Describe the comparator in similar detail to the intervention" Item 21 (generaliz…	++
CONSORT statment - proposed extension for better implementation description	Randomized controlled trials	RCT Intervention description	Mayo-Wilson et al. (2007). Reporting implementation in randomized trials: proposed additions to the consolidated standards of reporting trials statement. AJPH.	2007	Propose an addition to CONSORT for reporting interventions.	No checklist	Does not introduce a specific checklist, but discuss items that should be added to CONSORT to better describe implementation. Many of these are similar to the TREND statement.	All Examples of implementation items suggested to complement CONSORT: - Unintentional and intentional delivery of intervention - Deviation from protocol because of internal or external factors - Incentives given as part of intervention - Success and barrier factors to implementation	+++
CONSORT statement - unofficial extension for behavioural medicine interventions	Randomized controlled trials	Behavioral medicine interventions	Davidson et al. (2003). Evidence-based behavioral medicine: what is it and how do we achieve it? Ann Behav Med	2003	UNOFFICIAL Elaboration of CONSORT for behavioral medicine	22	Same as CONSORT 2001, but in relation to behavioral medicine. Introduce a separate table listing "minimal intervention detail to be described in research reports".	8 Content/elements (what) Provider (who) Format (method of delivery) Setting (when) Receipient (To whom) Intensity (Freq) Duration (Period of time) Fidelity (as intended)	+++
CONSORT-EHEALTH statement (Consolidated Standards of Reporting Trials of Electronic and Mobile HEalth Applications and onLine TeleHealth)	Randomized controlled trials and other evaluation designs	Electronice and mobile health	Eysenbach et al. (2011). CONSORT-EHEALTH: Improving and standardizing evaluation reports of web-based and mobile health interventions. J Med Int Research Baker et al. (2010) Relevance of CONSORT reporting criteria for research on eHealth interventions	2011	Extension of CONSORT(especially the version for non-pharmaceutical treatments) for reports of web-based and mobile health interventions	25	Same as CONSORT 2011, but substantially expand item 5 (intervention) with sub-items: i) mention names, credential, affiliations of the developers, sponsors and owners ii) Describe the history/development process iii) Resvision and updating of the intervention iv) State quality assurance methods v) Ensure replicability by publishing the source code and/or providing screen shots of algoritms used v…	Elaborated a "detailed subchecklist as an extension to the CONSORT item 5, listing required and desired reporting elements characterizing the functional components and other important features of the web intervention (see table 2 in Eysenbach) i) mention names, credential, affiliations of the developers, sponsors and owners vii) Access, how participants accessed intervention and in what setting/c…	++
CONSORT-SPI statement (Social and psychological interventions) - ongoing development	Randomized controlled trials	Social and psychological interventions	Mayo-Wilson et al. (2013). Developing a reporting guideline for social and psychological intervention trials. Trials Montgomery et al. (2013). Protocol for CONSORT-SPI: An extension for social and psychological interventions. Impllementation Science. Grant et al. (2013). Reporting Quality of Social and Psychological Intervention Trials: A Systematic Review of Reporting Guidelines and Trial Public…	2013	Extension of CONSORT 2011 for RCTS evaluating social and psyschological interventions	N/A	No official checklist as the process is ongoing. In the systematic review (Grant et al. 2013), the authors used an extensive quality assessment coding list for existing guidelines. Section 5 of Appendix I assessed "delivery" and "uptake" components to report on. These are summarized in the next column.	All Delivery components - Intervention and control treatment (actual delivered) - Program differentiation (differences between/witinin trial areas in treament delivery by staff) - Proscribed intervention and control components (activities delivered as proscribed in respective protocols) - Non-specific intervention or control components (activities that were not part of the protocol but still deli…	+++
CReDECI (reporting on development and evaluation of complex interventions)	Interventions	Complex interventions (in nursing)	Möhler et al. (2012). Proposed criteria for reporting the development and evaluation of complex interventions in healthcare (CReDECI ): Guideline development. International Journal of Nursing Studies Möhler et al. (2013). Quality of reporting of complex healthcare interventions and applicability of the CReDECI list - a survey of publications indexed in PubMed. BMC Med Research Met	2012		16	Development Desciption of intervention theoretical considerations Description of intervention components rationale for selection of intervention components Illustration of intended interactions of components Rationale for components, including preivous evidence Consideration of contextual factors and determinants Feasibility & Piloting Information in pilot-testing Results from pilot Introduction …	10 (feasibility and piloting, and description of intervention and evaluation). Examples: Item 12 "Process evaluation is a prerequisite for determining the success of the intervention’s implementation and should be an integral part of the intervention’s evaluation". Item 14: "Any facilitators or barriers identified in the context of the process evaluation should be described". Item 15: "It should …	+++
ENTREQ (Enhancing transparency in reporting the synthesis of qualitative research )	Systematic reviews	Qualitative methods	Tong et al. (2012). Enhancing transparency in reporting the synthesis of qualitative research: ENTREQ. BMC Medical Research Methodology	2012		21	Aim Synthesis method Approach to searching Inclusion criteria Data sources Electronic search strategy Stduy screening methods Study characteristics Study selection results Rationale for appraisal Appraisal items Appraisal process Appraisal results Data extraction Software Nr of reviewers Coding Study comparison Derivation of themes Quotations Synthesis output	None specific to intervention implementation. The guideline is for synthesis of evidence from qualitative studies	+
GRIPP (Guidance for Reporting Involvement of Patients and Public )	Patients and public involvement	Health Technology Assessment (HTA) and health services overall	Staniszewska et al (2011). The GRIPP checklist: strengthening the quality of patient and public involvement reporting in research. Int J Technol Assess Health Care	2012		10	Abstract Aims, results, keywords Bakground Definition, theoretical framework Aims Methods Describe all involvement activity, participants, level of involvement, at which stage, describe type in detial Research design Method to capture impact of PPI Measurment and economic appraisal Analysis Results (context, process, impacts, outcomes) Discussion and conclusion (impact, context, process)	2 "Describe all involvement activity, participants, level of involvement, at which stage, describe type in detial" Item 9: "Report results in a broader framework that considers the contextual factors underpinning the study. Comment on the way any contextual factors have enabled, hindered or otherwise influenced PPI activity, impact and outcomes." Item 10: "Comment on the importance of context and…	++
GREET (Guideline for Reporting Evidence-based practice Educational interventions and Teaching) - ongoing development	Interventions	Educational evidence based practice	Phillips et al (2013). Protocol for development of the guideline for reporting evidence based practice educational interventions and teaching (GREET) statement. BMC Med. Educ. Phillips et al. (2014). A systematic review of how studies describe educational interventions for evidence-based practice: Stage 1 of the development of a reporting guideline. BMC Med Educ Phillips et al. (2014). A Delphi s…	2013, 2014	Under development	Under development	No official checklist published, process ongoing and draft items relevant to implementation are summarized on the right.	Some Have completed a systematic review and Dellphi survey. Among the items discuss were some that are relevant for implementation: Duration and frequency of intervention and each session Nr face/face contacts Pre and post-intervention activities Intervention materials used Supporting strcutured in organization to maintain beahavior Content of intervention Process to ensure fidelity Barriers to i…	+++
Implementation Research Principles	Implementation	Health	Peters, Tran & Adam. (2013).Implementation research in health: a practical guide. Alliance for Health Policy and Systems Research, World Health Organization.	2013		N/A no checklist	No checklist, but introduce a set of key questions that can be used " as a summary guide to assess implementation issues, along with conventional guidelines": - Does the research clearly address a question concerning implementation? - Is there a clear description of what is being implemented (e.g. details of the practice, programme, or policy)? - Does the research involve an implementation strate…	All	+++
ISPOR RCT-CEA (International Society for Pharmacoeconomics and Outcomes Research checklist for cost-effectiveness analysis alongside clinical trials )	Randomized controlled trials	Cost-effectiveness alongside clinical trials	Ramsey et al. (2005). Good Research Practices for Cost-Effectiveness Analysis Alongside Clinical Trials: The ISPOR RCT-CEA Task Force Report. Value in Health.	2005		N/A	Highlight that economic analyses alongside clinical trials should include the following: Trial-related issues Description of the trial, participants, setting, inclusion/exclusion criteria, protocol processes, findings Data for economic study Separate data collected for the trial and for the data not collected as part of the trial (e.g. unit costs) Missing data and censored data Method of analysis…	2 Description of the trial, participants, setting, inclusion/exclusion criteria, protocol processes, findings Costs and outcomes	+
Oxford Implementation Index	Systematic reviews	Implementation	Montgomery et al. (2013). The Oxford Implementation Index: a new tool for incorporating implementation data into systematic reviews and meta-analyses. J Clin Epi	2013		17	Intervention characteristics Core components, sequence of intervention components Proscribed or incompatible activities Technology, materials, and technical requirements/support staff Dosage: number, frequency, and duration of sessions Delivery method (e.g., phone, group, injection) Staff characteristics, training, and supervision Non-specific intervention components (e.g., therapeutic alliance) …	All	+++
PROGRESS-Plus Checklist (Place of residence, race/ethnicity/culture/language, occupation, gender/sex, religion, education, socioeconomic status, and social capital)	Interventions	Equity lens for reporting	O'Neil et al. (2014). Applying an equity lens to interventions: using PROGRESS ensures consideration of socially stratifying factors to illuminate inequities in health. J Clin Epi Kavanagh et al. (2008). Reflections in developing and using. PROGRESS-Plus. Equity Update 1–3	2008, 2014		Not a formal guideline, but framework for integrating an equity lens in reporting	PROGRESS Place of residence, e.g. Rural/urbanm infrastructrual in place Race, ethnicity, culture, langauge Occupation Gender, sex Religion Education Socioeconomic status Social captial PLUS Age Disability Sexual orientation Other vulnerable groups (e.g. non school attenders, YP in criminal justice, victims of abuse, runaways, teenage parents)	All	+++
PRISMA statement (Preferred Reporting Items for Systematic reviews and Meta-Analyses ()	Systematic reviews	General	Moher et al & The PRISMA Group (2008) Preferred reporting items for systematic reviews and meta-analyses: The PRISMA Statement. PLoS Med Liberati et al. (2009). The PRISMA statement for reporting systematic reviews and meta-analyses of studies that evaluate health care interventions: explanation and elaboration.	2008, 2009	Extension of QUORUM	27	Title (note systematic review) Abstract (structured summary) Introduction Rationale Objectives (PICOS) Methods Protocol & registration Eligbility criteria (types of participants, interventions, etc) Information sources Search Study selection Data collection process Data items (PICOS) Risk of bias in individual studies Summary meausres Synthesis of results Risk of bias across studies Additional an…	No checklist items that specify implementation given that the tool is Intended for reporting of systematic reviews, not programs However intervention components are reported on under Objectives (PICOS), eligibility criteria, data items See for example Box 2 in (Liberati): "the interventions (exposures) under consideration in the systematic review need to be transparently reported. For example, if…	++
PRISMA-equity statment	Systematic reviews	Health Equity	Welsh et al. (2012). PRISMA-Equity 2012 Extension: Reporting Guidelines for Systematic Reviews with a Focus on Health Equity. PloS Med. Welsh et al. (2012). Does consideration and assessment of effects on health equity affect the conclusions of systematic reviews? A methodology study. PloS One. Welsh et al. (2013). Health equity: evidence synthesis and knowledge translation methods. Systematic re…	2012	Extension of PRISMA for studies in health equity	27	Same as PRISMA, but elaborated descriptions related to equity for the following items: 1: Title - identiy equity as focus of the review 2: structured summary - state research question related to health equity 2A: present results of health equity analyses (subgroup etc), 2B: describe applicability to disadvantaged populations 3: Rationale - describe assumption for how intervention impact health eq…	None that mention implementation. However, like PRISMA some items do relate to intervention reporting. Item 3: "define a priori how the intervention is expected to influence health equity, so that these hypotheses can be tested. A visual representation (analytic framework) can be very useful" Item 6: "Equity questions may involve interventions and/or outcomes that have not been assessed through r…	++
PEMS (Program Evaluation and Monitoring System)	Evaluations	HIV Prevention	Thomas et al.. (2006). The Program Evaluation and Monitoring System: A Key Source of Data for Monitoring Evidence-Based HIV Prevention Program Processes and Outcomes. AIDS Education and Prevention	2010		8	Agency and setting (name, type) Program model (intervention type, nr sessions, activities as planned, nr participants) Demographics of participants (race, ethninicy, gender) Risk protifle HiV status Service delivery (intended nr sessions, actual activities, deliverty method) Behavior details (nr of sexual partners, unprotected sexual contacts)	2 items Program Model and Service delivery	++
Reporting guidelines for observational longitudinal studies	Observational studies	Longitudinal	Tooth et al. (2005). Quality of reporting of observational longitudinal research. Am J Epidemiol	2005	Extension of STROBE for longitudinal research	33	Objective/hypothesis target population Sampling frame Study population Study setting Dates Eligilibity criteria Section issues Particiants numer rationale and meeting criteria Reasons why not eligible Consent nrs Consenters vs non-consenters Nr of participants at study initiation Data collection methods Relaibility Vailidity Confounders Nr of participants per wave Reaons for loss to follow up Mis…	No intervention (observational only) but some elements do relate to implementation, e.g. Nr of participants per wave, reasons for LTFA, missingness, feedback to target population	+
Reporting guidelines for survey research	Survey research	General	Bennett et al. (2010). Reporting guidelines for survey research: an analysis of published guidance and reporting practices. PloS Med	2010		38	No formal checklist, but the authors identified 38 distinct items for reporting survey research based on systematic reviews: Background Justification of research method background literature review Explicit research question Clear study obejctives Methods Descrption of methods used for data analysis Method of questionnaire admin Location of data collection Dates of data collection Nr and types of…	3-4 Population of interest and its recruitment Location and dates of data collection Methods sufficiently described for replication	+
Reporting of HIV interventions	Interventions	HIV Prevention	Flores et al. (2004). Quality of study methods in individual- and group-level HIV intervention research: critical reporting elements. AIDS Educ Prev	2004		11	Critical reporting elements for describing quality of study methods: Intervention description Detailed description of methods, what constitutes the program Outcome measures Statement of about pre and post interventions measures Data reporting Of values by groups (not as an aggregared statistics), and participant refusal rates Group equivalence One or more spearate control groups Clear description…	1 Intervention reporting "Reports of HIV intervention research should include a clear description of what was done and who did it. This includes specifying those intervention activities that are unique to that intervention. Describe who delivered the intervention (e.g., research team members, health educators, teachers, members of the community), what strategies were used (e.g., outreach, structu…	+++
Reporting of Implementation for injury prevention initiatives	Systematic reviews	Injury prevention implementation	Roen et al. (2006). intervention reporting in systematic reviews on injury prevention. Soc Sci Med	2006		N/A	No formal checklist of guideline, but describe key elements to consider for a "thick" rather than "thin" quality of implementation evidence: Detailed derscription of the intervention Elaborated consideration of the context within which the intervention was evaluated Discussion of discrepancy between design and orientation of intervention and its implementation in "real life setting" Recognition a…	All	+++
Reporting of internet interventions	Interventions	Internet	Proudfoot et al. (2011). Establishing guidelines for executing and reporting internet intervention research. Cogn Behav Therapy	2011		12	Focus/target population Authorship details Model of change Type and dose of intervention (list a number of different types of intervention) and note that does is the duration between sessions Erhical issues Professional support (what, timing, type, mode) Other support Program interactivity Multimedia channel of delivery Degree of synchronicity Audience reach Program evaluation (e.g. design, analy…	5 Item 4: "The type of the intervention is clearly stated, including its dose (the prescribed and actual number and frequency of sessions or modules undertaken by participants and/or the period of time over which the intervention is accessed), whether it is tailored to individual circumstances, and whether it allows users to track their progress and receive feedback". Item 8: The degree of user i…	++
Reporting of nursing interventions	Interventions	Nursing	Conn & Groves (2011).. Protecting the power of interventions through proper reporting. Nurs Outlook	2011		20	Theory - Why was a particular intervention (or set of interventions) chosen and what is the mechanism by which it is thought to function? Explicitly identify the theory Link intervention attributes to concepts Describe how intervention achives goals Intervention recipient - Who received the intervention? Target vs recipient Individual or group Preparation of recipients Treatment preference Incent…	All	+++
Reporting of public health interventions	Interventions	Public health	Armstrong et al. (2008). Improving the reporting of public health intervention research: Advancing TREND and CONSORT	2008	Suggest items to be added to CONSORT and TREND specific to public health interventions	No offical checklist, narrative description	Introduction & background Theory of change/logic model for intervention Development and piloting details Potential negative outcomes from interventions, and ways to assess them Methods Study design choice, operalization, group allocation, outcomes measure, methods Results Fidelity of intervention/process evaluation, whether implemented as planned Adherence, exposure, quality of delivery, particip…	All E.g. "Process evaluations provide a mechanism to collect and report on intervention fidelity and when reported should include information on the intensity, duration and reach of intervention components, and how these varied by sub-group." "contextual information: aspects of the host organization and staff, aspects of the system, characteristics of the target population and interorganizational…	+++
Reporting of public health programs in Colorado	Evaluations	Public health	Fernald. (2012). A standardized reporting system for assessment of diverse public health programs. Preven Chron Dis	2012		N/A	List of reported implementation details as part of a standardized system for M&E of public health programs: Nr of people screened Who participated? What types of screening? How were screenings delivered? What happended after screening?	Some Who, what, how, what happended after (the program)?	++
Reporting of tailored interventios	Interventions	Tailored interventions	Harrington & Noar. (2012). Reporting standards for studies of tailored interventions. Health Edu Res	2012	Extention of JARS	7	Title abstract: include variation of "tailor" Variables/constructs: speciify use for participant assessment in relation to intervention development Theoretical foundation: how theory guided intervention messages design Tailored messages: type that participants received Tailoring system: algotihms Intervention channel, format, dosage and context: descirbe these constructs along with the content, w…	2 Item 6: "Recommendation 6 first asks that researchers describe channel, format and ‘dosage’ of these tailored persuasive messages as thoroughly as possible. Its focus is on ‘how’ the content of the intervention is delivered. It also asks, when applicable, that researchers describe the intervention context—what is provided to participants in the comparison condition (e.g. standard care) and how …	+++
REQ-HI (Reporting qualitative research in health informatics)	Qualitative studies	Health informatics	Niazkhani et al. (2011). Reporting qualitative research in health informatics: REQ-HI recommendations. Stud Health Technol Inform	2011	Elaboration of STARE-HI for qualitative studies	14	Same as STARE-HI, but with certain elaborations: Abstract & keywords: note clear qualitaive research question and objective in HI; data collection mode; study design; and use appropriate MESH headings. Introduction:clarify the purpose of the qualitative research, that is is exploratory and hypothesis generating. Methods Type of qualitatiev approach Type of data Participants (sampling method, recr…	None specific to intervention implementation	+
Rural and Remote Health Journal guideline	Interventions	Rural and remote health	Matsumoto et al. (2012). A guide to reporting studies in rural and remote health. Rural Remote Health.	2012		15	Checklist intended to complement already exitsting guidelines (e.g. In EQUATOR resource bank) by focusing on rural/remote health (RRH) elements: Introduction Purpose, hypothesis clear and directly related to RRH, and based on past literature on the topic Methods Explain definition of rural Study sampling Control selection Analysis Rural community ehtical considertations Results (focus on rurality…	None specific to intervention implementation More about the importance of context	+
SQUIRE (Standards for Quality Improvement Reporting Excellence)	Interventions	Quality improvement	Ogrinc et al. (2008). The SQUIRE (Standards for QUality Improvement Reporting Excellence) guidelines for quality improvement reporting: explanation and elaboration. Qual Saf Health Care Davidoff et al. (2008). Publication guidelines for quality improvement in health care: evolution of the SQUIRE project. Qual Saf Health Care Stein, K. (2010). Quality improvement research: Utilization of the SQUIR…	2008	Intended to be used together with other guidelines such as CONSORT	19	Title & abstract Introduction - why did you start? Background Local problem Intended improvement Study question Methods - what did you do? Ethical issues Setting (which elements could have influenced intervention) Planning the intervention (should be possible to replicate, introduce main components) Planning the study of the intervention (plans for assessing how well intervention was implemented;…	6 Item 8: setting Item 9 & 10: planning the intervention, and the study of the intervention, e.g. "Explains plans for implementing essential aspects of the chosen study design, as described in publication guidelines for specific design" Item 11: methods of evaluation Item 13: outcomes, specifically the actual course of intervention, e.g. "Describes how and why the initial plan evolved, and the mo…	+++
STRICTA (STandards for Reporting Interventions in Controlled Trails of Acupuncture)	Interventions	Acupunture	MacPherson et al. (2002). Acupunct Med. Standards for reporting interventions in controlled trials of acupuncture: The STRICTA recommendations. STandards for Reporting Interventions in Controlled Trails of Acupuncture MacPherson et al. (2010). Revised STandards for Reporting Interventions in Clinical Trials of Acupuncture (STRICTA): extending the CONSORT statement. Acupunct Med	2002, 2010	Extension of CONSORT for acupuncture	6	Items that replace Item 5 in CONSORT when reporting on acupunture trials: Acupuncture rationale Style, rationate, literature sources to justify Needling details Points used, nr of needles, dephts, responses, stimulation, retention, type Treatment regimen Other components of treatment (setting and context, details of other interventions) Practitioner background Duration fo training, lenght of expe…	None specific to implementation of programs, however some items might be relevant, e.g. Item 4B: "The setting and context of treatment can also provide important additional components to treatment. Context includes instructions to practitioners that might modify their normal practice—for example, prescribing or proscribing explanations to patients about their diagnosis... Therefore, the informati…	+
STARD (Standards for Reporting of Diagnostic Accuracy)	Diagnostic accuracy studies	General	Bossuyt et al. (2003). Towards complete and accurate reporting of studies of diagnostic accuracy: The STARD Initiative. Ann Intern Med Bossuyt et al. (2003). The STARD statement for reporting studies of diagnostic accuracy: explanation and elaboration. Ann Intern Med Simel, Rennie & Bossuyt. (2008). The STARD statement for reporting diagnostic accuracy studies: application to the history and phys…	2003		25	Titlle/abstract/keywords (identity as giaoganstic accuracy (DA) with MesH) Introduction (research question related to DA) Methods Participants (inclusion, exclusion criteria, setting and locations of data collection, recuritment, samplings, data collection) Test methods (refernece standard, specifications, cite index tests, rationale for cutoffs, nr, traning and expertise of person doing the test…	None specifically mentioning implementation, but a few items relate to this, e.g. Item 8: "Authors should describe the methods involved in the execution of index test and reference standard in sufficient detail to allow other researchers to replicate the study or to allow readers to judge the feasibility of the index test in their own setting. Differences in the execution of the index test and re…	+
STARE-HI statement (Statement on reporting of evaluation studies in Health Informatics)	Evaluations	Health informatics	Talmon et al. (2009). STARE-HI--Statement on reporting of evaluation studies in Health Informatics. Int J Med Inform. Rigby et al. (2009). Linking informaticians and end users - Using the STARE-HI evaluation reporting framework as a unifying design approach. Medical Informations in a United and Healthy Europe.	2009		14	Title Abstract Keywords Introduction Scientific background Rationale Objectives Study context Ogranizational setting System detials and system in use Methods Study design Theoretical background Participants Study flow Outcome measures or evaluation cirteria Methods for data aquisition and measurement Methods for data analysis Results Demographic/study coverare data Unexpected events during study …	No specific mentioning of implementation, but some items relate to this indirectly. E.g. Item 5:2:" The system description must permit the reader to understand how the system works (or is intended to work). The authors may refer to a technical description provided elsewhere, and this may reduce the technical description, but sufficient detail is still needed for the evaluation study report to be …	++
STREGA (Strengthening the reporting of genetic association studies)	Observational studies	Genetic association studies	Little et al. (2009). Strengthening the reporting of genetic association studies (STREGA): an extension of the strengthening the reporting of observational studies in epidemiology (STROBE) statement. J Clin Epi	2009	Extention of STROBE	22	Same as STROBE, but with elaboration for the following items: 3. Objectives - State if the study is the first report of a genetic association or replication 6. Participants - infromation of criteria for selection of subsets 7.Variables. Define genetic exposures using existing nomenclature 8. Data and measurement - describe lab methods, error rates, comparability 9. Bias - if any investigation of …	None specific to intervention implementation	+
STROBE (Strengthening the Reporting of Observational Studies in Epidemiology)	Observational studies	General	Von Elm. (2007). The Strengthening the Reporting of Observational Studies in Epidemiology (STROBE) statement: guidelines for reporting observational studies. PloS Med. Vandenbroucke et al. (2007). Strengthening the Reporting of Observational Studies in Epidemiology (STROBE): explanation and elaboration. PloS Med.	2007	Not a format extension of CONSORT, but follow similar format adapted for observational studies	22	Title & abstract Introduction Background Objective Methods Stiudy design Setting (describe location, dates, recruitment, exposure, follow-up, data collection) Participants (specific to study design) Variables Data sources/measurement Bias Study size Quantitative variables Statistical methods Results Participants (nr eligeble, enrolled, followed up, analyzed, reasons non-participation) Decriptive …	None; intended for observational studies without interventions	+
SAFE (Structured Assessment of Feasibility)	Implementation	Complex interventions (within mental health services)	Bird et al. (2014). Evaluating the feasibility of complex interventions in mental health services: Standardised measure and reporting guidelines. British Journal of Psychiatry SAFE Reporting Guidelines Version 1 (http://www.researchintorecovery.com/SAFE)	2014		16	Intervention Details of components Intervention manual Flexibility (tailoring possible?) Aibility to pilot intervention Reversibility (possible to stop without harmful effects) Population Resource consequences Staff training (what, when, how, why) Support and supervision (ongoing, format, whom) Time costs Human resources Material resources Set-up costs Evaluation Efficacy (based on existing evide…	All (16/16) listing barriers and faciliators to implementation "The most common implementation themes were staff skills required to carry out the intervention, applicability of the intervention to the population of interest and concordance with staff values".	+++
TICD checklist (Tailored Implementation of Chronic Diseases)	Determinants of practice	Chronic disease	Flottorp et al. (2013). A checklist for identifying determinants of practice: a systematic review and synthesis of frameworks and taxonomies of factors that prevent or enable improvements in healthcare professional practice. Implementation Science.	2013		53	Introduce a range of items related to determinants of clinical pratice. The domains include 1. Guideline factors 2. Individual health professional factors 3. Patient factors 4. Professional interactions 5. Incentives and resources 6. Capacity for organisational change 7. Social, political and legal factors Also includes a "reporting of determinants worksheet 5" (appendix 9) listing the following:…	4 Item 2:Professional factors Knowledge about own practice Skills nedded to adhere Agreement with recommendation Self-efficacy Self.-monitoring Item 4: Professional interactions Communication and influence - adherence influenced by professional opinions and communication Item 5: Incentives and resources Availability of resources nessecary Financial incentives and disincentives Nonfinancial incent…	+++
TIDieR (Template for intervention description and replication)	Interventions	General	Hoffman et al. (2014). Better reporting of interventions: Template for intervention description and replication (TIDieR) checklist and guide. BMJ.	2014	Intended to be used together with other guidelines such as CONSORT	12	1. Intervention name 2.Why (rationale, theory, goal) What 3. Materials and where these can be accessed 4. Proocedures, activities/procssess, enabling/supporting activities 5. Who provided (for each category, describe expertisem background, specific training) 6. How (mode of delivery) 7. Where (type/s of location/s, infrastrcuture needed) 8. When and How much (nr of times delivered, period of time…	All items specific to implementation (12/12)	+++
TREND (Transparent Reporting of Evaluations with Nonrandomized Designs)	Evaluations	Nonrandomised evaluations of behavioural and public health interventions	De Jarlais. (2004). Improving the reporting quality of nonrandomized evaluations of behavioral and public health interventions: the TREND statement. AJPH.	2004	No official extension of CONSORT, but expand the information requested by CONSORT for RCTs of behavioral and public health interventions, and introduce items crucial to report on for non-randomized designs.	22	Title & abstract How intervention was allocated Information on target population Introduction & background Theories used in design of behavioral interventions Methods Participants (eligibility at different levels, recruitment method and setting, data collection setting) Interventions - Details including what, content, delivery method, units, deliverer, setting) - Exposure qualitty and duration, n…	7 items item 2: theories used in designing behavioral intervention Item 3: recruitment of participants and setting Item 4: intervention, detials for each condition, how, when, where, by whom administered, incentives used Item 8: Assignment method (whether itensions were achived) Item 20: Interpretation, discussion about the success of and barriers to implementation the intervention, fidelity of i…	+++
WIDER (Workgroup for Intervention Development and Evaluation Research)	Interventions	Behavior change	Workgroup for Intervention Development and Evaluation Reporting (WIDER): Improving reporting of behavioural interventions: WIDER consensus statement. http://www.implementationscience.com/content/supplementary/1748-5908-8-52-s1.pdf Albrecht et al. (2013). Development of a checklist to assess the quality of reporting of knowledge translation interventions using the Albrecht et al. (Workgroup for In…	2013	Intended to be used together with other guidelines such as CONSORT	24	Detailed description of interventions in published papers Characteristics of those delivering the intervention Characteristics of the recipients The setting The mode of delivery The intensity The duration Adherence/fidelity to delivery protocols Detailed description of the intervention content provided for each study group Clarification of assumed change process/design principles The intervention…	All (24/24)	+++

## Sheet: Reference screen
From reference lists (to locate and extract data on):
Reporting of Primary Empirical Research Studies (REPOSE
American Educational Research Association’s (AERA) Standards for Reporting Research
Journal Article Reporting Standards (JARS) of the American Psychological Association (APA)
CONSORT Harms: Reporting harms in randomised controlled trials (RCTs)
CONSORT Non-inferiority: Reporting noninferiority and equivalence RCTs
CONSORT Cluster: Reporting cluster RCTs
CONSORT Herbal: Reporting of herbal interventions RCTs
CONSORT Abstracts
Kelley K, Clark B, Brown V, Sitzia J. Good practice in the conduct and reporting of survey research. Int J Qual Health Care 2003;15(3):261–266. PMID: 12803354
CHERRIES Eysenbach G. Improving the quality of Web surveys: the Checklist for Reporting Results of Internet E-Surveys (CHERRIES). J Med Internet Res 2004;6(3):e34. PMID: 15471760
AREA [Standards for Reporting on Empirical Social Science Research in American Educational Research Association (AREA) Publications]
APA JARS (Journal article reporting standards)
